# Supplementary material for: The Timing and Effects of Low-Dose Ethanol Treatment on Acetaminophen-Induced Liver Injury
Source: Life (Basel). 2021 Oct 15;11(10):1094. doi: 10.3390/life11101094 (PMC8539755; doi:10.3390/life11101094)
Supplement: Supplementary file 1 [file life-11-01094-s001.zip]

Archive with 1 entries (1 files):
- life-1377442-supplementary.pdf
